# Supplementary material for: Adipose Tissue Mast Cells Promote Human Adipose Beiging in Response to Cold
Source: Sci Rep. 2019 Jun 17;9:8658. doi: 10.1038/s41598-019-45136-9 (PMC6572779; doi:10.1038/s41598-019-45136-9)
Supplement: Supplementary file 2 — Table S1 [file 41598_2019_45136_MOESM2_ESM.xlsx]

## Sheet: Sheet1
	Gene Symbol	Accession Number
Endogenous	ABHD5	NM_016006.4
Endogenous	ACACA	NM_198834.1
Endogenous	ACLY	NM_001096.2
Housekeeping	ACTB	NM_001101.2
Endogenous	ADIPOQ	NM_004797.2
Endogenous	ADIPOR1	NR_046083.1
Endogenous	ADIPOR2	NM_024551.2
Endogenous	ADRB1	NM_000684.1
Endogenous	ADRB2	NM_000024.3
Endogenous	ADRB3	NM_000025.1
Endogenous	AGTR2	NM_000686.3
Endogenous	ANGPT1	NM_001146.3
Endogenous	ANGPT2	NM_001147.2
Endogenous	ANGPT4	NM_015985.2
Endogenous	ANGPTL1	NM_004673.3
Endogenous	ANGPTL4	NR_104213.1
Endogenous	BAX	NM_138761.3
Endogenous	BCL2	NM_000657.2
Endogenous	CCL 17	NM_002987.2
Endogenous	CCL1	NM_002981.1
Endogenous	CCL11	NM_002986.2
Endogenous	CCL18	NM_002988.2
Endogenous	CCL2	NM_002982.3
Endogenous	CCL24	NM_002991.2
Endogenous	CCL26	NM_006072.4
Endogenous	CCL5	NM_002985.2
Endogenous	CCL8	NM_005623.2
Endogenous	CD163	NM_004244.4
Endogenous	CD36	NM_000072.3
Endogenous	CD3E	NM_000733.2
Endogenous	CD68	NM_001251.2
Endogenous	CD79A	NM_001783.3
Endogenous	CD86	NM_175862.3
Endogenous	CEBPA	NM_004364.2
Endogenous	CEBPB	NM_005194.2
Endogenous	CIDEA	NM_001279.2
Endogenous	COL5A1	NM_000093.3
Endogenous	COL6A1	NM_001848.2
Endogenous	CPA3	NM_001870.2
Endogenous	CSF2	NM_000758.2
Endogenous	CTGF	NM_001901.2
Endogenous	CXCL8	NM_000584.2
Endogenous	DGAT2	NM_032564.3
Endogenous	DIO2	NM_013989.3
Endogenous	DPP4	NM_001935.3
Endogenous	EBF3	NM_001005463.1
Endogenous	ELN	NM_001081754.1
Endogenous	EPX	NM_000502.4
Endogenous	F3	NM_001993.3
Endogenous	FABP1	NM_001443.1
Endogenous	FABP2	NM_000134.3
Endogenous	FABP3	NM_004102.3
Endogenous	FABP4	NM_001442.2
Endogenous	FASN	NM_004104.4
Endogenous	FBXO31	NM_024735.3
Endogenous	FFAR4	NM_181745.2
Endogenous	FGF2	NM_002006.4
Endogenous	FNDC5	NM_153756.2
Endogenous	FOXO1	NM_002015.3
Endogenous	GHRL	NR_024134.1
Endogenous	GPIHBP1	NM_001301772.1
Endogenous	HGF	NM_000601.4
Endogenous	HIF1A	NM_001530.2
Endogenous	HMOX1	NM_002133.1
Endogenous	HSPB7	NM_014424.4
Endogenous	IGF1	NM_000618.3
Endogenous	IL10	NM_000572.2
Endogenous	IL12B	NM_002187.2
Endogenous	IL13	NM_002188.2
Endogenous	IL15	NM_172174.1
Endogenous	IL18	NM_001562.2
Endogenous	IL1B	NM_000576.2
Endogenous	IL4	NM_000589.2
Endogenous	IL6	NM_000600.3
Endogenous	iNOS	NM_000625.4
Endogenous	IRF4	NM_002460.1
Endogenous	ITGAM	NM_000632.3
Endogenous	ITGAX	NM_000887.3
Endogenous	LEP	NM_000230.2
Endogenous	LIPE	NM_005357.3
Endogenous	LOX	NM_002317.4
Endogenous	LPL	NM_000237.2
Endogenous	METRNL	NM_001004431.1
Endogenous	MMP14	NM_004995.2
Endogenous	MMP2	NM_004530.2
Endogenous	MMP3	NM_002422.3
Endogenous	MMP9	NM_004994.2
Endogenous	MPO	NM_000250.1
Endogenous	MPZL2	NM_144765.1
Endogenous	MRC2	NM_006039.3
Endogenous	NFE2L2	NM_006164.3
Endogenous	NPY	NM_000905.2
Endogenous	PECAM1	NM_000442.3
Endogenous	PGF	NM_002632.5
Endogenous	PNPLA2	NM_020376.3
Endogenous	PPARA	NM_001001928.2
Endogenous	PPARD	NM_006238.4
Endogenous	PPARG	NM_015869.4
Endogenous	PPARG	NM_005037.5
Endogenous	PPARGC1A	NM_013261.3
Housekeeping	PPIA	NM_021130.3
Housekeeping	PPIB	NM_000942.4
Endogenous	PRDM16	NM_022114.3
Endogenous	PRKCA	NM_002737.2
Endogenous	RBP4	NM_006744.3
Endogenous	RETN	NM_020415.2
Endogenous	SCD	NM_005063.4
Endogenous	SERPINE1	NM_001165413.1
Endogenous	SIGLEC8	NM_014442.2
Endogenous	SIRT1	NM_012238.4
Endogenous	SLC27A1	NM_198580.1
Endogenous	SPARC	NM_003118.2
Endogenous	SREBF1	NM_001005291.1
Housekeeping	TBP	NM_001172085.1
Endogenous	TBX1	NM_080646.1
Endogenous	TEK	NM_000459.3
Endogenous	TGFB1	NM_000660.3
Endogenous	THBS1	NM_003246.2
Endogenous	THBS2	NM_003247.2
Endogenous	TIE1	NM_005424.2
Endogenous	TIMP1	NM_003254.2
Endogenous	TIMP2	NM_003255.4
Endogenous	TLR2	NM_003264.3
Endogenous	TLR4	NR_024168.1
Endogenous	TMEM26	NM_178505.6
Endogenous	TNF	NM_000594.2
Endogenous	TNFRSF12A	NM_016639.1
Endogenous	TNFRSF9	NM_001561.4
Endogenous	TPSAB1	NM_003294.3
Housekeeping	TUBB	NM_178014.2
Housekeeping	UBC	NM_021009.3
Endogenous	UCP1	NM_021833.4
Endogenous	UCP2	NM_003355.2
Endogenous	UCP3	NM_003356.3
Endogenous	VEGFA	NM_001025366.1
Endogenous	VEGFC	NM_005429.2
